# Supplementary material for: Zibibbo Grape Seeds’ Polyphenolic Profile: Effects on Bone Turnover and Metabolism
Source: Pharmaceuticals (Basel). 2024 Oct 23;17(11):1418. doi: 10.3390/ph17111418 (PMC11597100; doi:10.3390/ph17111418)
Supplement: Supplementary file 1 [file pharmaceuticals-17-01418-s001.zip]

Archive with 1 entries (1 files):
- pharmaceuticals-3240191-supplementary.pdf
